# Supplementary material for: Dataset of driving behaviours in Selangor, Malaysia
Source: Data Brief. 2020 May 29;31:105783. doi: 10.1016/j.dib.2020.105783 (PMC7334400; doi:10.1016/j.dib.2020.105783)
Supplement: Supplementary file 2 [file mmc2.xlsx]

## Sheet: Sheet1
Gender	Driving experience	Previous involvement in road accidents
Female	less than 1 year	never
Male	less than 1 year	never
Female	1 - 2 years	never
Male	5 - 9 years	1 - 2 times
Male	less than 1 year	never
Female	1 - 2 years	never
Male	3 - 4 years	1 - 2 times
Female	less than 1 year	1 - 2 times
Female	less than 1 year	never
Female	less than 1 year	never
Male	3 - 4 years	1 - 2 times
Female	1 - 2 years	3 - 4 times
Female	less than 1 year	never
Male	1 - 2 years	1 - 2 times
Male	3 - 4 years	3 - 4 times
Female	1 - 2 years	never
Female	less than 1 year	never
Female	1 - 2 years	never
Female	10 - 14 years	5 - 6 times
Male	10 - 14 years	5 - 6 times
Female	5 - 9 years	never
Female	5 - 9 years	never
Male	10 - 14 years	1 - 2 times
Female	10 - 14 years	never
Male	15 years and above	1 - 2 times
Female	5 - 9 years	1 - 2 times
Female	15 years and above	1 - 2 times
Male	15 years and above	1 - 2 times
Female	10 - 14 years	never
Female	15 years and above	never
Female	10 - 14 years	1 - 2 times
Female	5 - 9 years	never
Female	5 - 9 years	1 - 2 times
Female	5 - 9 years	never
Male	10 - 14 years	1 - 2 times
Female	15 years and above	1 - 2 times
Female	15 years and above	never
Male	15 years and above	never
Male	5 - 9 years	1 - 2 times
Male	3 - 4 years	1 - 2 times
Male	5 - 9 years	never
Male	15 years and above	1 - 2 times
Male	5 - 9 years	3 - 4 times
Female	5 - 9 years	never
Female	10 - 14 years	1 - 2 times
Male	15 years and above	3 - 4 times
Female	5 - 9 years	never
Female	5 - 9 years	never
Female	1 - 2 years	never
Male	10 - 14 years	1 - 2 times
Male	5 - 9 years	1 - 2 times
Female	15 years and above	1 - 2 times
Male	5 - 9 years	3 - 4 times
Male	10 - 14 years	1 - 2 times
Male	1 - 2 years	never
Male	3 - 4 years	3 - 4 times
Male	1 - 2 years	never
Male	3 - 4 years	1 - 2 times
Male	3 - 4 years	1 - 2 times
Male	1 - 2 years	3 - 4 times
Male	5 - 9 years	1 - 2 times
Male	15 years and above	never
Male	15 years and above	1 - 2 times
Male	3 - 4 years	1 - 2 times
Male	15 years and above	3 - 4 times
Male	15 years and above	3 - 4 times
Female	5 - 9 years	1 - 2 times
Female	15 years and above	never
Female	3 - 4 years	never
Male	15 years and above	1 - 2 times
Male	15 years and above	never
Female	1 - 2 years	never
Female	1 - 2 years	never
Female	less than 1 year	never
Male	5 - 9 years	1 - 2 times
Male	5 - 9 years	1 - 2 times
Female	less than 1 year	never
Female	10 - 14 years	never
Female	3 - 4 years	1 - 2 times
Male	15 years and above	never
Male	less than 1 year	1 - 2 times
Male	15 years and above	3 - 4 times
Female	5 - 9 years	1 - 2 times
Female	less than 1 year	never
Female	5 - 9 years	never
Male	3 - 4 years	1 - 2 times
Female	15 years and above	3 - 4 times
Female	15 years and above	1 - 2 times
Female	15 years and above	1 - 2 times
Female	15 years and above	1 - 2 times
Female	15 years and above	1 - 2 times
Female	15 years and above	1 - 2 times
Male	1 - 2 years	1 - 2 times
Female	3 - 4 years	never
Female	5 - 9 years	1 - 2 times
Female	15 years and above	1 - 2 times
Female	less than 1 year	3 - 4 times
Female	15 years and above	never
Female	15 years and above	1 - 2 times
Male	3 - 4 years	never
Female	15 years and above	1 - 2 times
Male	15 years and above	1 - 2 times
Female	15 years and above	1 - 2 times
Female	10 - 14 years	5 - 6 times
Female	10 - 14 years	1 - 2 times
Female	15 years and above	1 - 2 times
Female	15 years and above	3 - 4 times
Female	15 years and above	1 - 2 times
Male	15 years and above	1 - 2 times
Male	3 - 4 years	never
Male	15 years and above	3 - 4 times
Male	15 years and above	1 - 2 times
Male	15 years and above	1 - 2 times
Male	15 years and above	1 - 2 times
Male	10 - 14 years	more than 6 times
Male	5 - 9 years	more than 6 times
Female	3 - 4 years	3 - 4 times
Female	1 - 2 years	3 - 4 times
Male	less than 1 year	never
Male	15 years and above	1 - 2 times
Female	15 years and above	1 - 2 times
Male	3 - 4 years	5 - 6 times
Female	1 - 2 years	1 - 2 times
Male	5 - 9 years	3 - 4 times
Female	3 - 4 years	3 - 4 times
Female	5 - 9 years	5 - 6 times
Male	5 - 9 years	more than 6 times
Female	3 - 4 years	never
Female	3 - 4 years	1 - 2 times
Female	10 - 14 years	1 - 2 times
Female	5 - 9 years	1 - 2 times
Female	1 - 2 years	1 - 2 times
Female	3 - 4 years	1 - 2 times
Male	3 - 4 years	3 - 4 times
Female	less than 1 year	1 - 2 times
Male	15 years and above	3 - 4 times
Female	1 - 2 years	1 - 2 times
Male	15 years and above	3 - 4 times
Female	15 years and above	1 - 2 times
Female	less than 1 year	never
Male	3 - 4 years	1 - 2 times
Female	5 - 9 years	3 - 4 times
Male	5 - 9 years	5 - 6 times
Male	15 years and above	5 - 6 times
Male	3 - 4 years	1 - 2 times
Female	1 - 2 years	1 - 2 times
Male	1 - 2 years	1 - 2 times
Male	1 - 2 years	never
Male	1 - 2 years	1 - 2 times
Male	1 - 2 years	3 - 4 times
Female	5 - 9 years	5 - 6 times
Male	15 years and above	3 - 4 times
Male	3 - 4 years	1 - 2 times
Female	1 - 2 years	never
Female	1 - 2 years	never
Female	less than 1 year	never
Male	1 - 2 years	more than 6 times
Female	1 - 2 years	never
Male	1 - 2 years	never
Female	3 - 4 years	never
