# Supplementary material for: Dataset of driving behaviours in Selangor, Malaysia
Source: Data Brief. 2020 May 29;31:105783. doi: 10.1016/j.dib.2020.105783 (PMC7334400; doi:10.1016/j.dib.2020.105783)
Supplement: Supplementary file 3 [file mmc3.xlsx]

## Sheet: Sheet1
Speeding	Improper overtaking_1	Improper overtaking_2	Mobile Phone Use while Driving_1	Mobile Phone Use while Driving_2	Tail-gating	Disobey Traffic Light
Yes	Yes	Yes	No	No	Yes	Yes
No	Yes	Yes	No	Yes	Yes	Yes
Yes	Yes	Yes	Yes	Yes	Yes	Yes
Yes	Yes	Yes	Yes	No	Yes	No
Yes	No	Yes	Yes	Yes	Yes	Yes
Yes	Yes	Yes	Yes	Yes	Yes	Yes
No	Yes	Yes	Yes	Yes	Yes	No
Yes	Yes	Yes	Yes	Yes	Yes	Yes
Yes	Yes	Yes	Yes	Yes	Yes	Yes
No	No	Yes	No	Yes	Yes	Yes
No	Yes	Yes	Yes	Yes	Yes	Yes
Yes	Yes	Yes	No	Yes	Yes	Yes
Yes	No	Yes	Yes	Yes	Yes	No
No	Yes	Yes	Yes	Yes	No	Yes
No	No	Yes	No	Yes	Yes	No
No	Yes	Yes	No	Yes	Yes	No
No	Yes	Yes	Yes	Yes	Yes	Yes
No	Yes	Yes	No	Yes	Yes	Yes
No	Yes	Yes	Yes	Yes	Yes	Yes
No	Yes	Yes	Yes	No	Yes	Yes
No	Yes	Yes	Yes	Yes	Yes	No
Yes	Yes	Yes	Yes	No	Yes	No
No	No	Yes	No	No	Yes	No
No	No	Yes	No	Yes	Yes	Yes
No	Yes	Yes	Yes	Yes	Yes	Yes
No	Yes	Yes	Yes	Yes	Yes	Yes
Yes	Yes	No	Yes	Yes	Yes	Yes
Yes	No	Yes	Yes	Yes	No	Yes
Yes	Yes	Yes	Yes	Yes	Yes	Yes
No	No	Yes	No	Yes	Yes	No
No	Yes	Yes	Yes	Yes	Yes	No
Yes	Yes	Yes	Yes	No	Yes	Yes
No	Yes	No	No	No	Yes	Yes
No	Yes	Yes	Yes	No	Yes	No
No	Yes	Yes	No	No	No	Yes
No	No	No	No	No	No	No
Yes	Yes	Yes	Yes	Yes	Yes	Yes
Yes	Yes	No	No	Yes	No	No
Yes	Yes	Yes	No	Yes	Yes	Yes
Yes	Yes	Yes	Yes	Yes	Yes	Yes
Yes	Yes	Yes	Yes	No	No	Yes
Yes	Yes	Yes	Yes	Yes	Yes	Yes
No	Yes	Yes	No	No	Yes	No
Yes	Yes	No	No	No	Yes	Yes
Yes	No	Yes	Yes	Yes	No	Yes
Yes	No	No	No	Yes	Yes	No
No	Yes	Yes	No	No	No	No
Yes	Yes	Yes	Yes	No	No	Yes
Yes	Yes	Yes	No	No	Yes	Yes
No	Yes	No	No	No	Yes	Yes
No	Yes	Yes	No	No	Yes	Yes
Yes	Yes	Yes	Yes	Yes	Yes	Yes
Yes	No	No	No	No	No	No
No	No	No	No	No	No	No
Yes	Yes	Yes	No	No	Yes	Yes
No	Yes	No	No	No	No	No
No	Yes	No	No	No	No	No
No	Yes	Yes	No	No	No	Yes
No	Yes	Yes	No	No	No	Yes
Yes	Yes	No	Yes	Yes	No	Yes
Yes	No	No	Yes	Yes	No	No
No	No	No	No	No	No	No
Yes	No	No	Yes	Yes	No	No
No	No	No	Yes	No	No	No
Yes	No	No	Yes	No	Yes	No
No	No	Yes	No	No	No	Yes
No	No	No	Yes	Yes	No	Yes
No	No	Yes	Yes	Yes	No	No
Yes	No	No	No	No	No	Yes
Yes	No	No	No	No	No	No
No	Yes	No	No	No	No	No
No	Yes	No	Yes	Yes	No	Yes
Yes	No	No	Yes	Yes	No	Yes
No	Yes	Yes	Yes	Yes	Yes	Yes
No	No	Yes	No	Yes	No	No
No	Yes	No	No	No	No	No
Yes	Yes	No	No	Yes	Yes	Yes
No	No	Yes	No	No	No	No
No	Yes	No	No	No	Yes	Yes
Yes	No	No	No	No	Yes	Yes
Yes	Yes	Yes	No	No	No	No
No	Yes	Yes	Yes	No	Yes	Yes
No	Yes	No	Yes	Yes	No	No
Yes	Yes	Yes	Yes	Yes	Yes	Yes
Yes	Yes	Yes	Yes	Yes	Yes	Yes
No	Yes	Yes	Yes	Yes	No	Yes
Yes	Yes	No	No	No	No	Yes
Yes	Yes	Yes	Yes	Yes	Yes	Yes
Yes	Yes	Yes	Yes	Yes	Yes	Yes
No	Yes	Yes	Yes	Yes	Yes	Yes
No	Yes	Yes	Yes	Yes	Yes	Yes
Yes	Yes	Yes	Yes	Yes	Yes	Yes
No	Yes	Yes	Yes	Yes	Yes	Yes
Yes	Yes	Yes	Yes	Yes	Yes	Yes
Yes	Yes	Yes	Yes	Yes	Yes	Yes
No	Yes	Yes	Yes	Yes	Yes	Yes
Yes	Yes	Yes	Yes	Yes	Yes	Yes
No	Yes	Yes	Yes	Yes	Yes	Yes
Yes	No	Yes	Yes	Yes	Yes	Yes
No	No	No	No	No	No	No
Yes	Yes	Yes	Yes	Yes	Yes	Yes
Yes	Yes	No	Yes	Yes	No	Yes
Yes	Yes	Yes	Yes	Yes	Yes	No
Yes	Yes	Yes	Yes	Yes	Yes	Yes
Yes	Yes	Yes	Yes	Yes	Yes	Yes
Yes	Yes	Yes	Yes	Yes	Yes	Yes
No	No	Yes	Yes	Yes	Yes	Yes
Yes	Yes	Yes	Yes	Yes	Yes	Yes
Yes	Yes	Yes	Yes	Yes	Yes	Yes
Yes	Yes	Yes	No	Yes	Yes	Yes
No	Yes	Yes	No	Yes	No	Yes
No	Yes	Yes	Yes	Yes	Yes	Yes
No	No	Yes	Yes	Yes	Yes	No
Yes	Yes	Yes	No	No	Yes	No
Yes	Yes	No	No	Yes	Yes	No
Yes	Yes	No	Yes	No	No	No
Yes	No	No	Yes	Yes	Yes	No
No	No	No	No	No	No	No
Yes	No	Yes	Yes	Yes	Yes	No
No	No	No	No	No	No	No
Yes	Yes	Yes	Yes	Yes	Yes	Yes
Yes	No	Yes	No	No	No	No
Yes	Yes	Yes	Yes	Yes	Yes	Yes
Yes	Yes	Yes	Yes	Yes	Yes	Yes
Yes	Yes	Yes	No	No	Yes	Yes
Yes	Yes	No	No	Yes	No	No
Yes	Yes	Yes	No	Yes	Yes	No
No	No	Yes	No	Yes	Yes	Yes
Yes	Yes	Yes	Yes	No	Yes	No
No	Yes	Yes	No	Yes	Yes	Yes
Yes	No	No	No	No	No	No
No	Yes	Yes	Yes	Yes	No	Yes
Yes	No	No	No	No	Yes	No
No	No	No	No	No	Yes	No
Yes	Yes	Yes	No	No	Yes	Yes
No	No	Yes	No	No	No	No
Yes	Yes	Yes	No	No	Yes	Yes
No	No	No	No	No	Yes	No
Yes	Yes	No	No	No	Yes	Yes
Yes	Yes	Yes	No	No	No	Yes
No	No	No	No	No	Yes	No
No	Yes	Yes	No	No	No	No
Yes	No	No	Yes	No	No	No
No	Yes	Yes	No	No	No	Yes
Yes	No	No	No	No	Yes	Yes
No	Yes	No	No	No	No	No
No	Yes	No	No	No	Yes	No
No	No	Yes	No	Yes	No	Yes
No	No	Yes	Yes	No	Yes	Yes
Yes	Yes	Yes	Yes	No	No	No
No	Yes	Yes	No	No	No	No
Yes	Yes	Yes	No	No	Yes	No
Yes	No	No	No	No	Yes	Yes
No	Yes	Yes	No	No	No	No
No	Yes	Yes	Yes	Yes	Yes	Yes
No	Yes	Yes	Yes	Yes	Yes	No
No	No	Yes	No	No	Yes	No
No	Yes	No	Yes	No	Yes	Yes
Yes	Yes	Yes	No	No	Yes	Yes
No	Yes	Yes	No	Yes	Yes	No
