# Supplementary material for: Dataset of driving behaviours in Selangor, Malaysia
Source: Data Brief. 2020 May 29;31:105783. doi: 10.1016/j.dib.2020.105783 (PMC7334400; doi:10.1016/j.dib.2020.105783)
Supplement: Supplementary file 4 [file mmc4.xlsx]

## Sheet: Sheet1
Speeding	Improper overtaking_1	Improper overtaking_2	Mobile Phone Use while Driving_1	Mobile Phone Use while Driving_2	Tail-gating	Disobey Traffic Light	Driving experience
Yes	Yes	Yes	No	No	Yes	Yes	less than 1 year
No	Yes	Yes	No	Yes	Yes	Yes	less than 1 year
Yes	Yes	Yes	Yes	Yes	Yes	Yes	1 - 2 years
Yes	Yes	Yes	Yes	No	Yes	No	5 - 9 years
Yes	No	Yes	Yes	Yes	Yes	Yes	less than 1 year
Yes	Yes	Yes	Yes	Yes	Yes	Yes	1 - 2 years
No	Yes	Yes	Yes	Yes	Yes	No	3 - 4 years
Yes	Yes	Yes	Yes	Yes	Yes	Yes	less than 1 year
Yes	Yes	Yes	Yes	Yes	Yes	Yes	less than 1 year
No	No	Yes	No	Yes	Yes	Yes	less than 1 year
No	Yes	Yes	Yes	Yes	Yes	Yes	3 - 4 years
Yes	Yes	Yes	No	Yes	Yes	Yes	1 - 2 years
Yes	No	Yes	Yes	Yes	Yes	No	less than 1 year
No	Yes	Yes	Yes	Yes	No	Yes	1 - 2 years
No	No	Yes	No	Yes	Yes	No	3 - 4 years
No	Yes	Yes	No	Yes	Yes	No	1 - 2 years
No	Yes	Yes	Yes	Yes	Yes	Yes	less than 1 year
No	Yes	Yes	No	Yes	Yes	Yes	1 - 2 years
No	Yes	Yes	Yes	Yes	Yes	Yes	10 - 14 years
No	Yes	Yes	Yes	No	Yes	Yes	10 - 14 years
No	Yes	Yes	Yes	Yes	Yes	No	5 - 9 years
Yes	Yes	Yes	Yes	No	Yes	No	5 - 9 years
No	No	Yes	No	No	Yes	No	10 - 14 years
No	No	Yes	No	Yes	Yes	Yes	10 - 14 years
No	Yes	Yes	Yes	Yes	Yes	Yes	15 years and above
No	Yes	Yes	Yes	Yes	Yes	Yes	5 - 9 years
Yes	Yes	No	Yes	Yes	Yes	Yes	15 years and above
Yes	No	Yes	Yes	Yes	No	Yes	15 years and above
Yes	Yes	Yes	Yes	Yes	Yes	Yes	10 - 14 years
No	No	Yes	No	Yes	Yes	No	15 years and above
No	Yes	Yes	Yes	Yes	Yes	No	10 - 14 years
Yes	Yes	Yes	Yes	No	Yes	Yes	5 - 9 years
No	Yes	No	No	No	Yes	Yes	5 - 9 years
No	Yes	Yes	Yes	No	Yes	No	5 - 9 years
No	Yes	Yes	No	No	No	Yes	10 - 14 years
No	No	No	No	No	No	No	15 years and above
Yes	Yes	Yes	Yes	Yes	Yes	Yes	15 years and above
Yes	Yes	No	No	Yes	No	No	15 years and above
Yes	Yes	Yes	No	Yes	Yes	Yes	5 - 9 years
Yes	Yes	Yes	Yes	Yes	Yes	Yes	3 - 4 years
Yes	Yes	Yes	Yes	No	No	Yes	5 - 9 years
Yes	Yes	Yes	Yes	Yes	Yes	Yes	15 years and above
No	Yes	Yes	No	No	Yes	No	5 - 9 years
Yes	Yes	No	No	No	Yes	Yes	5 - 9 years
Yes	No	Yes	Yes	Yes	No	Yes	10 - 14 years
Yes	No	No	No	Yes	Yes	No	15 years and above
No	Yes	Yes	No	No	No	No	5 - 9 years
Yes	Yes	Yes	Yes	No	No	Yes	5 - 9 years
Yes	Yes	Yes	No	No	Yes	Yes	1 - 2 years
No	Yes	No	No	No	Yes	Yes	10 - 14 years
No	Yes	Yes	No	No	Yes	Yes	5 - 9 years
Yes	Yes	Yes	Yes	Yes	Yes	Yes	15 years and above
Yes	No	No	No	No	No	No	5 - 9 years
No	No	No	No	No	No	No	10 - 14 years
Yes	Yes	Yes	No	No	Yes	Yes	1 - 2 years
No	Yes	No	No	No	No	No	3 - 4 years
No	Yes	No	No	No	No	No	1 - 2 years
No	Yes	Yes	No	No	No	Yes	3 - 4 years
No	Yes	Yes	No	No	No	Yes	3 - 4 years
Yes	Yes	No	Yes	Yes	No	Yes	1 - 2 years
Yes	No	No	Yes	Yes	No	No	5 - 9 years
No	No	No	No	No	No	No	15 years and above
Yes	No	No	Yes	Yes	No	No	15 years and above
No	No	No	Yes	No	No	No	3 - 4 years
Yes	No	No	Yes	No	Yes	No	15 years and above
No	No	Yes	No	No	No	Yes	15 years and above
No	No	No	Yes	Yes	No	Yes	5 - 9 years
No	No	Yes	Yes	Yes	No	No	15 years and above
Yes	No	No	No	No	No	Yes	3 - 4 years
Yes	No	No	No	No	No	No	15 years and above
No	Yes	No	No	No	No	No	15 years and above
No	Yes	No	Yes	Yes	No	Yes	1 - 2 years
Yes	No	No	Yes	Yes	No	Yes	1 - 2 years
No	Yes	Yes	Yes	Yes	Yes	Yes	less than 1 year
No	No	Yes	No	Yes	No	No	5 - 9 years
No	Yes	No	No	No	No	No	5 - 9 years
Yes	Yes	No	No	Yes	Yes	Yes	less than 1 year
No	No	Yes	No	No	No	No	10 - 14 years
No	Yes	No	No	No	Yes	Yes	3 - 4 years
Yes	No	No	No	No	Yes	Yes	15 years and above
Yes	Yes	Yes	No	No	No	No	less than 1 year
No	Yes	Yes	Yes	No	Yes	Yes	15 years and above
No	Yes	No	Yes	Yes	No	No	5 - 9 years
Yes	Yes	Yes	Yes	Yes	Yes	Yes	less than 1 year
Yes	Yes	Yes	Yes	Yes	Yes	Yes	5 - 9 years
No	Yes	Yes	Yes	Yes	No	Yes	3 - 4 years
Yes	Yes	No	No	No	No	Yes	15 years and above
Yes	Yes	Yes	Yes	Yes	Yes	Yes	15 years and above
Yes	Yes	Yes	Yes	Yes	Yes	Yes	15 years and above
No	Yes	Yes	Yes	Yes	Yes	Yes	15 years and above
No	Yes	Yes	Yes	Yes	Yes	Yes	15 years and above
Yes	Yes	Yes	Yes	Yes	Yes	Yes	15 years and above
No	Yes	Yes	Yes	Yes	Yes	Yes	1 - 2 years
Yes	Yes	Yes	Yes	Yes	Yes	Yes	3 - 4 years
Yes	Yes	Yes	Yes	Yes	Yes	Yes	5 - 9 years
No	Yes	Yes	Yes	Yes	Yes	Yes	15 years and above
Yes	Yes	Yes	Yes	Yes	Yes	Yes	less than 1 year
No	Yes	Yes	Yes	Yes	Yes	Yes	15 years and above
Yes	No	Yes	Yes	Yes	Yes	Yes	15 years and above
No	No	No	No	No	No	No	3 - 4 years
Yes	Yes	Yes	Yes	Yes	Yes	Yes	15 years and above
Yes	Yes	No	Yes	Yes	No	Yes	15 years and above
Yes	Yes	Yes	Yes	Yes	Yes	No	15 years and above
Yes	Yes	Yes	Yes	Yes	Yes	Yes	10 - 14 years
Yes	Yes	Yes	Yes	Yes	Yes	Yes	10 - 14 years
Yes	Yes	Yes	Yes	Yes	Yes	Yes	15 years and above
No	No	Yes	Yes	Yes	Yes	Yes	15 years and above
Yes	Yes	Yes	Yes	Yes	Yes	Yes	15 years and above
Yes	Yes	Yes	Yes	Yes	Yes	Yes	15 years and above
Yes	Yes	Yes	No	Yes	Yes	Yes	3 - 4 years
No	Yes	Yes	No	Yes	No	Yes	15 years and above
No	Yes	Yes	Yes	Yes	Yes	Yes	15 years and above
No	No	Yes	Yes	Yes	Yes	No	15 years and above
Yes	Yes	Yes	No	No	Yes	No	15 years and above
Yes	Yes	No	No	Yes	Yes	No	10 - 14 years
Yes	Yes	No	Yes	No	No	No	5 - 9 years
Yes	No	No	Yes	Yes	Yes	No	3 - 4 years
No	No	No	No	No	No	No	1 - 2 years
Yes	No	Yes	Yes	Yes	Yes	No	less than 1 year
No	No	No	No	No	No	No	15 years and above
Yes	Yes	Yes	Yes	Yes	Yes	Yes	15 years and above
Yes	No	Yes	No	No	No	No	3 - 4 years
Yes	Yes	Yes	Yes	Yes	Yes	Yes	1 - 2 years
Yes	Yes	Yes	Yes	Yes	Yes	Yes	5 - 9 years
Yes	Yes	Yes	No	No	Yes	Yes	3 - 4 years
Yes	Yes	No	No	Yes	No	No	5 - 9 years
Yes	Yes	Yes	No	Yes	Yes	No	5 - 9 years
No	No	Yes	No	Yes	Yes	Yes	3 - 4 years
Yes	Yes	Yes	Yes	No	Yes	No	3 - 4 years
No	Yes	Yes	No	Yes	Yes	Yes	10 - 14 years
Yes	No	No	No	No	No	No	5 - 9 years
No	Yes	Yes	Yes	Yes	No	Yes	1 - 2 years
Yes	No	No	No	No	Yes	No	3 - 4 years
No	No	No	No	No	Yes	No	3 - 4 years
Yes	Yes	Yes	No	No	Yes	Yes	less than 1 year
No	No	Yes	No	No	No	No	15 years and above
Yes	Yes	Yes	No	No	Yes	Yes	1 - 2 years
No	No	No	No	No	Yes	No	15 years and above
Yes	Yes	No	No	No	Yes	Yes	15 years and above
Yes	Yes	Yes	No	No	No	Yes	less than 1 year
No	No	No	No	No	Yes	No	3 - 4 years
No	Yes	Yes	No	No	No	No	5 - 9 years
Yes	No	No	Yes	No	No	No	5 - 9 years
No	Yes	Yes	No	No	No	Yes	15 years and above
Yes	No	No	No	No	Yes	Yes	3 - 4 years
No	Yes	No	No	No	No	No	1 - 2 years
No	Yes	No	No	No	Yes	No	1 - 2 years
No	No	Yes	No	Yes	No	Yes	1 - 2 years
No	No	Yes	Yes	No	Yes	Yes	1 - 2 years
Yes	Yes	Yes	Yes	No	No	No	1 - 2 years
No	Yes	Yes	No	No	No	No	5 - 9 years
Yes	Yes	Yes	No	No	Yes	No	15 years and above
Yes	No	No	No	No	Yes	Yes	3 - 4 years
No	Yes	Yes	No	No	No	No	1 - 2 years
No	Yes	Yes	Yes	Yes	Yes	Yes	1 - 2 years
No	Yes	Yes	Yes	Yes	Yes	No	less than 1 year
No	No	Yes	No	No	Yes	No	1 - 2 years
No	Yes	No	Yes	No	Yes	Yes	1 - 2 years
Yes	Yes	Yes	No	No	Yes	Yes	1 - 2 years
No	Yes	Yes	No	Yes	Yes	No	3 - 4 years
