# Supplementary material for: Dataset of driving behaviours in Selangor, Malaysia
Source: Data Brief. 2020 May 29;31:105783. doi: 10.1016/j.dib.2020.105783 (PMC7334400; doi:10.1016/j.dib.2020.105783)
Supplement: Supplementary file 5 [file mmc5.xlsx]

## Sheet: Sheet1
Speeding	Improper overtaking_1	Improper overtaking_2	Mobile Phone Use while Driving_1	Mobile Phone Use while Driving_2	Tail-gating	Disobey Traffic Light	Previous involvement in road accidents
Yes	Yes	Yes	No	No	Yes	Yes	never
No	Yes	Yes	No	Yes	Yes	Yes	never
Yes	Yes	Yes	Yes	Yes	Yes	Yes	never
Yes	Yes	Yes	Yes	No	Yes	No	1 - 2 times
Yes	No	Yes	Yes	Yes	Yes	Yes	never
Yes	Yes	Yes	Yes	Yes	Yes	Yes	never
No	Yes	Yes	Yes	Yes	Yes	No	1 - 2 times
Yes	Yes	Yes	Yes	Yes	Yes	Yes	1 - 2 times
Yes	Yes	Yes	Yes	Yes	Yes	Yes	never
No	No	Yes	No	Yes	Yes	Yes	never
No	Yes	Yes	Yes	Yes	Yes	Yes	1 - 2 times
Yes	Yes	Yes	No	Yes	Yes	Yes	3 - 4 times
Yes	No	Yes	Yes	Yes	Yes	No	never
No	Yes	Yes	Yes	Yes	No	Yes	1 - 2 times
No	No	Yes	No	Yes	Yes	No	3 - 4 times
No	Yes	Yes	No	Yes	Yes	No	never
No	Yes	Yes	Yes	Yes	Yes	Yes	never
No	Yes	Yes	No	Yes	Yes	Yes	never
No	Yes	Yes	Yes	Yes	Yes	Yes	5 - 6 times
No	Yes	Yes	Yes	No	Yes	Yes	5 - 6 times
No	Yes	Yes	Yes	Yes	Yes	No	never
Yes	Yes	Yes	Yes	No	Yes	No	never
No	No	Yes	No	No	Yes	No	1 - 2 times
No	No	Yes	No	Yes	Yes	Yes	never
No	Yes	Yes	Yes	Yes	Yes	Yes	1 - 2 times
No	Yes	Yes	Yes	Yes	Yes	Yes	1 - 2 times
Yes	Yes	No	Yes	Yes	Yes	Yes	1 - 2 times
Yes	No	Yes	Yes	Yes	No	Yes	1 - 2 times
Yes	Yes	Yes	Yes	Yes	Yes	Yes	never
No	No	Yes	No	Yes	Yes	No	never
No	Yes	Yes	Yes	Yes	Yes	No	1 - 2 times
Yes	Yes	Yes	Yes	No	Yes	Yes	never
No	Yes	No	No	No	Yes	Yes	1 - 2 times
No	Yes	Yes	Yes	No	Yes	No	never
No	Yes	Yes	No	No	No	Yes	1 - 2 times
No	No	No	No	No	No	No	1 - 2 times
Yes	Yes	Yes	Yes	Yes	Yes	Yes	never
Yes	Yes	No	No	Yes	No	No	never
Yes	Yes	Yes	No	Yes	Yes	Yes	1 - 2 times
Yes	Yes	Yes	Yes	Yes	Yes	Yes	1 - 2 times
Yes	Yes	Yes	Yes	No	No	Yes	never
Yes	Yes	Yes	Yes	Yes	Yes	Yes	1 - 2 times
No	Yes	Yes	No	No	Yes	No	3 - 4 times
Yes	Yes	No	No	No	Yes	Yes	never
Yes	No	Yes	Yes	Yes	No	Yes	1 - 2 times
Yes	No	No	No	Yes	Yes	No	3 - 4 times
No	Yes	Yes	No	No	No	No	never
Yes	Yes	Yes	Yes	No	No	Yes	never
Yes	Yes	Yes	No	No	Yes	Yes	never
No	Yes	No	No	No	Yes	Yes	1 - 2 times
No	Yes	Yes	No	No	Yes	Yes	1 - 2 times
Yes	Yes	Yes	Yes	Yes	Yes	Yes	1 - 2 times
Yes	No	No	No	No	No	No	3 - 4 times
No	No	No	No	No	No	No	1 - 2 times
Yes	Yes	Yes	No	No	Yes	Yes	never
No	Yes	No	No	No	No	No	3 - 4 times
No	Yes	No	No	No	No	No	never
No	Yes	Yes	No	No	No	Yes	1 - 2 times
No	Yes	Yes	No	No	No	Yes	1 - 2 times
Yes	Yes	No	Yes	Yes	No	Yes	3 - 4 times
Yes	No	No	Yes	Yes	No	No	1 - 2 times
No	No	No	No	No	No	No	never
Yes	No	No	Yes	Yes	No	No	1 - 2 times
No	No	No	Yes	No	No	No	1 - 2 times
Yes	No	No	Yes	No	Yes	No	3 - 4 times
No	No	Yes	No	No	No	Yes	3 - 4 times
No	No	No	Yes	Yes	No	Yes	1 - 2 times
No	No	Yes	Yes	Yes	No	No	never
Yes	No	No	No	No	No	Yes	never
Yes	No	No	No	No	No	No	1 - 2 times
No	Yes	No	No	No	No	No	never
No	Yes	No	Yes	Yes	No	Yes	never
Yes	No	No	Yes	Yes	No	Yes	never
No	Yes	Yes	Yes	Yes	Yes	Yes	never
No	No	Yes	No	Yes	No	No	1 - 2 times
No	Yes	No	No	No	No	No	1 - 2 times
Yes	Yes	No	No	Yes	Yes	Yes	never
No	No	Yes	No	No	No	No	never
No	Yes	No	No	No	Yes	Yes	1 - 2 times
Yes	No	No	No	No	Yes	Yes	never
Yes	Yes	Yes	No	No	No	No	1 - 2 times
No	Yes	Yes	Yes	No	Yes	Yes	3 - 4 times
No	Yes	No	Yes	Yes	No	No	1 - 2 times
Yes	Yes	Yes	Yes	Yes	Yes	Yes	never
Yes	Yes	Yes	Yes	Yes	Yes	Yes	never
No	Yes	Yes	Yes	Yes	No	Yes	1 - 2 times
Yes	Yes	No	No	No	No	Yes	3 - 4 times
Yes	Yes	Yes	Yes	Yes	Yes	Yes	1 - 2 times
Yes	Yes	Yes	Yes	Yes	Yes	Yes	1 - 2 times
No	Yes	Yes	Yes	Yes	Yes	Yes	1 - 2 times
No	Yes	Yes	Yes	Yes	Yes	Yes	1 - 2 times
Yes	Yes	Yes	Yes	Yes	Yes	Yes	1 - 2 times
No	Yes	Yes	Yes	Yes	Yes	Yes	1 - 2 times
Yes	Yes	Yes	Yes	Yes	Yes	Yes	never
Yes	Yes	Yes	Yes	Yes	Yes	Yes	1 - 2 times
No	Yes	Yes	Yes	Yes	Yes	Yes	1 - 2 times
Yes	Yes	Yes	Yes	Yes	Yes	Yes	3 - 4 times
No	Yes	Yes	Yes	Yes	Yes	Yes	never
Yes	No	Yes	Yes	Yes	Yes	Yes	1 - 2 times
No	No	No	No	No	No	No	never
Yes	Yes	Yes	Yes	Yes	Yes	Yes	1 - 2 times
Yes	Yes	No	Yes	Yes	No	Yes	1 - 2 times
Yes	Yes	Yes	Yes	Yes	Yes	No	1 - 2 times
Yes	Yes	Yes	Yes	Yes	Yes	Yes	5 - 6 times
Yes	Yes	Yes	Yes	Yes	Yes	Yes	1 - 2 times
Yes	Yes	Yes	Yes	Yes	Yes	Yes	1 - 2 times
No	No	Yes	Yes	Yes	Yes	Yes	3 - 4 times
Yes	Yes	Yes	Yes	Yes	Yes	Yes	1 - 2 times
Yes	Yes	Yes	Yes	Yes	Yes	Yes	1 - 2 times
Yes	Yes	Yes	No	Yes	Yes	Yes	never
No	Yes	Yes	No	Yes	No	Yes	3 - 4 times
No	Yes	Yes	Yes	Yes	Yes	Yes	1 - 2 times
No	No	Yes	Yes	Yes	Yes	No	1 - 2 times
Yes	Yes	Yes	No	No	Yes	No	1 - 2 times
Yes	Yes	No	No	Yes	Yes	No	more than 6 times
Yes	Yes	No	Yes	No	No	No	more than 6 times
Yes	No	No	Yes	Yes	Yes	No	3 - 4 times
No	No	No	No	No	No	No	3 - 4 times
Yes	No	Yes	Yes	Yes	Yes	No	never
No	No	No	No	No	No	No	1 - 2 times
Yes	Yes	Yes	Yes	Yes	Yes	Yes	1 - 2 times
Yes	No	Yes	No	No	No	No	5 - 6 times
Yes	Yes	Yes	Yes	Yes	Yes	Yes	1 - 2 times
Yes	Yes	Yes	Yes	Yes	Yes	Yes	3 - 4 times
Yes	Yes	Yes	No	No	Yes	Yes	3 - 4 times
Yes	Yes	No	No	Yes	No	No	5 - 6 times
Yes	Yes	Yes	No	Yes	Yes	No	more than 6 times
No	No	Yes	No	Yes	Yes	Yes	never
Yes	Yes	Yes	Yes	No	Yes	No	1 - 2 times
No	Yes	Yes	No	Yes	Yes	Yes	1 - 2 times
Yes	No	No	No	No	No	No	1 - 2 times
No	Yes	Yes	Yes	Yes	No	Yes	1 - 2 times
Yes	No	No	No	No	Yes	No	1 - 2 times
No	No	No	No	No	Yes	No	3 - 4 times
Yes	Yes	Yes	No	No	Yes	Yes	1 - 2 times
No	No	Yes	No	No	No	No	3 - 4 times
Yes	Yes	Yes	No	No	Yes	Yes	1 - 2 times
No	No	No	No	No	Yes	No	3 - 4 times
Yes	Yes	No	No	No	Yes	Yes	1 - 2 times
Yes	Yes	Yes	No	No	No	Yes	never
No	No	No	No	No	Yes	No	1 - 2 times
No	Yes	Yes	No	No	No	No	3 - 4 times
Yes	No	No	Yes	No	No	No	5 - 6 times
No	Yes	Yes	No	No	No	Yes	5 - 6 times
Yes	No	No	No	No	Yes	Yes	1 - 2 times
No	Yes	No	No	No	No	No	1 - 2 times
No	Yes	No	No	No	Yes	No	1 - 2 times
No	No	Yes	No	Yes	No	Yes	never
No	No	Yes	Yes	No	Yes	Yes	1 - 2 times
Yes	Yes	Yes	Yes	No	No	No	3 - 4 times
No	Yes	Yes	No	No	No	No	5 - 6 times
Yes	Yes	Yes	No	No	Yes	No	3 - 4 times
Yes	No	No	No	No	Yes	Yes	1 - 2 times
No	Yes	Yes	No	No	No	No	never
No	Yes	Yes	Yes	Yes	Yes	Yes	never
No	Yes	Yes	Yes	Yes	Yes	No	never
No	No	Yes	No	No	Yes	No	more than 6 times
No	Yes	No	Yes	No	Yes	Yes	never
Yes	Yes	Yes	No	No	Yes	Yes	never
No	Yes	Yes	No	Yes	Yes	No	never
